# Supplementary material for: Long-Term Treatment with Gadopentetic Acid or Gadodiamide Increases TRPC5 Expression and Decreases Adriamycin Nuclear Accumulation in Breast Cancer Cells
Source: Cells. 2023 May 3;12(9):1304. doi: 10.3390/cells12091304 (PMC10177392; doi:10.3390/cells12091304)
Supplement: Supplementary file 1 [file cells-12-01304-s001.zip]

Archive with 1 entries (1 files):
- cells-2211648-supplementary.pdf
